# Supplementary material for: Oral Microbiota Profile in a Group of Anti-AChR Antibody–Positive Myasthenia Gravis Patients
Source: Front Neurol. 2022 Jul 7;13:938360. doi: 10.3389/fneur.2022.938360 (PMC9301194; doi:10.3389/fneur.2022.938360)
Supplement: Supplementary file 1 [file Table_1.XLSX]

## Sheet: MG group
code	sex	age	MGFA classification	antibody	chest CT	neostigmine experiment	RNS	treatment
A1	M	65	I	AchR(+)	N	negative	positive	tacrolimus
A2	F	64	IIb	AchR(+),titin(+)	N	positive	positive	tacrolimus
A3	F	61	IIb	AchR(+)	N	positive	positive	neostigmine
A4	M	50	I	AchR(+)	N	positive	positive	neostigmine
A5	M	35	I	AchR(+)	N	positive	positive	neostigmine
A6	F	58	IIb	AchR(+)	N	positive	positive	tacrolimus
A7	F	50	I	AchR(+)	thymoma	positive	positive	neostigmine
A8	M	29	I	AchR(+)	N	negative	unknown	neostigmine
A9	F	29	IIb	AchR(+)	thymectomy	negative	unknown	tacrolimus
A10	F	60	IIa	AchR(+)	thymic hyperplasia	positive	unknown	no
A11	F	17	IIb	AchR(+)	N	positive	negative	no
A12	M	56	I	AchR(+)	N	positive	negative	neostigmine
A13	F	46	I	AchR(+)	N	negative	negative	azathioprine
A14	F	20	I	AchR(+)	thymic hyperplasia	positive	negative	neostigmine
A15	M	41	I	AchR(+)	thymoma	negative	positive	no
A16	M	62	I	AchR(+)	N	positive	positive	neostigmine
A17	F	66	IIb	AchR(+)	N	positive	unknown	azathioprine
A18	M	46	I	AchR(+)	thymectomy	positive	positive	neostigmine
A19	F	32	I	AchR(+)	N	positive	negative	neostigmine
A20	M	37	IIa	AchR(+)	thymic hyperplasia	positive	positive	no
N:normal
RNS:repetitive nerve stimulation

## Sheet: HC group
code	sex	age
B1	F	65
B2	M	65
B3	M	60
B4	M	52
B5	F	35
B6	M	58
B7	M	50
B8	F	30
B9	M	29
B10	M	59
B11	M	18
B12	F	52
B13	M	46
B14	M	25
B15	F	41
B16	F	62
B17	M	65
B18	F	44
B19	M	37
B20	F	36
